# Supplementary material for: Impact of Five Soy Proteins on Lean Chicken Breast Systems with Varying Moisture Contents: Cooking Loss, Texture, Microstructure, and T2 NMR
Source: Foods. 2025 Jan 28;14(3):427. doi: 10.3390/foods14030427 (PMC11817676; doi:10.3390/foods14030427)
Supplement: Supplementary file 1 [file foods-14-00427-s001.zip]

Archive with 1 entries (1 files):
- foods-3398900-supplementary.docx
